# Supplementary material for: Irradiation-Induced Synthesis of Ag/ZnO Nanostructures as Surface-Enhanced Raman Scattering Sensors for Sensitive Detection of the Pesticide Acetamiprid
Source: Sensors (Basel). 2022 Aug 25;22(17):6406. doi: 10.3390/s22176406 (PMC9459916; doi:10.3390/s22176406)
Supplement: Supplementary file 1 [file sensors-22-06406-s001.zip]

Archive with 1 entries (1 files):
- sensors-1803836-supplementary.pdf
